# Supplementary material for: Low Expression of IL-15 and NKT in Tumor Microenvironment Predicts Poor Outcome of MYCN-Non-Amplified Neuroblastoma
Source: J Pers Med. 2021 Feb 13;11(2):122. doi: 10.3390/jpm11020122 (PMC7918138; doi:10.3390/jpm11020122)
Supplement: Supplementary file 1 [file jpm-11-00122-s001.zip]

Archive with 8 entries (8 files):
- supple figure1.jpg
- __MACOSX/._supple figure1.jpg
- supple figure2.jpg
- __MACOSX/._supple figure2.jpg
- supple figure3.jpg
- __MACOSX/._supple figure3.jpg
- supple Table S1.docx
- __MACOSX/._supple Table S1.docx
